# Supplementary material for: Using Dramatization to Teach Starling Forces in the Microcirculation to First-Year Medical Students
Source: MedEdPORTAL. 2019 Oct 18;15:10842. doi: 10.15766/mep_2374-8265.10842 (PMC6944257; doi:10.15766/mep_2374-8265.10842)
Supplement: Supplementary file 1 — A. Starling Forces Workshop Lecture.pptx B. Preactivity Quiz.docx C. Postactivity Quiz.docx D. Preactivity Quiz Answers.docx E. Postactivity Quiz Answers.docx [file mep-15-10842-s001.zip]

Archive with 6 entries (6 files):
- _Educational_Summary_Report_10842.pdf
- A. Starling Forces Workshop Lecture.pptx
- B. Preactivity Quiz.docx
- C. Postactivity Quiz.docx
- D. Preactivity Quiz Answers.docx
- E. Postactivity Quiz Answers.docx
